# Supplementary material for: miR-410 Is a Key Regulator of Epithelial-to-Mesenchymal Transition with Biphasic Role in Prostate Cancer
Source: Cancers (Basel). 2023 Dec 21;16(1):48. doi: 10.3390/cancers16010048 (PMC10777946; doi:10.3390/cancers16010048)
Supplement: Supplementary file 1 [file cancers-16-00048-s001.zip]

Archive with 1 entries (1 files):
- cancers-2695577-supplementary.pdf
